# Supplementary material for: The impact of the metabotropic glutamate receptor and other gene family interaction networks on autism
Source: Nat Commun. 2014 Jun 13;5:4074. doi: 10.1038/ncomms5074 (PMC4059929; doi:10.1038/ncomms5074)
Supplement: Supplementary Data 1 — Experimental PCR validation of CNV predictions. [file ncomms5074-s2.txt]

Experimental PCR validation of CNV predictions.

sample	target	probe	probePos	pcrCN	pcrType	predCN	predType	cnvPos	cnvSize	valid
asd_0002	PDZK1-Hs02151880_cn	Hs02151880_cn	chr1:145727743-145727743	3	Gain	3	Gain	chr1:145625979-145747463	121485	TRUE
asd_0001	PDZK1-Hs02151880_cn	Hs02151880_cn	chr1:145727743-145727743	4	Gain	4	Gain	chr1:145625979-145747463	121485	TRUE
asd_0002	POLR3C-Hs01960835_cn	Hs01960835_cn	chr1:145608130-145608130	2	Neutral	2	Neutral			TRUE
asd_0001	POLR3C-Hs01960835_cn	Hs01960835_cn	chr1:145608130-145608130	2	Neutral	2	Neutral			TRUE
asd_0002	CD160-Hs03356306_cn	Hs03356306_cn	chr1:145714157-145714157	3	Gain	3	Gain	chr1:145625979-145747463	121485	TRUE
asd_0001	CD160-Hs03356306_cn	Hs03356306_cn	chr1:145714157-145714157	4	Gain	4	Gain	chr1:145625979-145747463	121485	TRUE
asd_0003	USH2A-Hs06533545_cn	Hs06533545_cn	chr1:215857628-215857628	2	Neutral	2	Neutral			TRUE
asd_0004	USH2A-Hs06533545_cn	Hs06533545_cn	chr1:215857628-215857628	2	Neutral	2	Neutral			TRUE
asd_0005	Hs03406712_cn	Hs03406712_cn	chr2:51273782-51273782	1	Loss	1	Loss	chr2:51180456-51421782	241327	TRUE
asd_0006	Hs03406712_cn	Hs03406712_cn	chr2:51273782-51273782	1	Loss	1	Loss	chr2:51186984-51345515	158532	TRUE
asd_0007	Hs03406712_cn	Hs03406712_cn	chr2:51273782-51273782	1	Loss	1	Loss	chr2:51028662-51401676	373015	TRUE
asd_0008	Hs03746257_cn	Hs03746257_cn	chr10:92274027-92274027	3	Gain	3	Gain	chr10:92090785-92590233	499449	TRUE
asd_0009	QSOX2-Hs00495475_cn	Hs00495475_cn	chr9:139110612-139110612	2	Neutral	2	Neutral			TRUE
asd_0010	QSOX2-Hs00495475_cn	Hs00495475_cn	chr9:139110612-139110612	2	Neutral	2	Neutral			TRUE
asd_0011	NRG3-Hs03726621_cn	Hs03726621_cn	chr10:83887149-83887149	2	Neutral	2	Neutral			TRUE
asd_0012	NRG3-Hs03726621_cn	Hs03726621_cn	chr10:83887149-83887149	1	Loss	2	Neutral			FALSE
asd_0013	DBH-Hs01617069_cn	Hs01617069_cn	chr9:136523906-136523906	1	Loss	1	Loss	chr9:136512515-136573412	60898	TRUE
asd_0014	DBH-Hs01617069_cn	Hs01617069_cn	chr9:136523906-136523906	2	Neutral	2	Neutral			TRUE
asd_0009	LHX3-Hs06889516_cn	Hs06889516_cn	chr9:139091261-139091261	2	Neutral	2	Neutral			TRUE
asd_0010	LHX3-Hs06889516_cn	Hs06889516_cn	chr9:139091261-139091261	7	Gain	2	Neutral			FALSE
asd_0013	Hs06869845_cn	Hs06869845_cn	chr9:136527743-136527743	1	Loss	1	Loss	chr9:136512515-136573412	60898	TRUE
asd_0014	Hs06869845_cn	Hs06869845_cn	chr9:136527743-136527743	2	Neutral	2	Neutral			TRUE
asd_0015	PTEN-Hs05212456_cn	Hs05212456_cn	chr10:89717970-89717970	2	Neutral	2	Neutral			TRUE
asd_0016	PTEN-Hs05212456_cn	Hs05212456_cn	chr10:89717970-89717970	2	Neutral	2	Neutral			TRUE
asd_0017	Hs06930722_cn	Hs06930722_cn	chr12:53181253-53181253	1	Loss	1	Loss	chr12:53171726-53189040	17315	TRUE
asd_0018	Hs06930722_cn	Hs06930722_cn	chr12:53181253-53181253	1	Loss	2	Neutral			FALSE
asd_0017	Hs06965067_cn	Hs06965067_cn	chr12:53178157-53178157	1	Loss	1	Loss	chr12:53171726-53189040	17315	TRUE
asd_0018	Hs06965067_cn	Hs06965067_cn	chr12:53178157-53178157	2	Neutral	2	Neutral			TRUE
asd_0008	Hs03740287_cn	Hs03740287_cn	chr10:92287873-92287873	3	Gain	3	Gain	chr10:92090785-92590233	499449	TRUE
asd_0019	Hs03093848_cn	Hs03093848_cn	chr12:73094916-73094916	1	Loss	2	Neutral			FALSE
asd_0020	Hs03093848_cn	Hs03093848_cn	chr12:73094916-73094916	2	Neutral	2	Neutral			TRUE
asd_0019	Hs06996317_cn	Hs06996317_cn	chr12:73071721-73071721	1	Loss	2	Neutral			FALSE
asd_0020	Hs06996317_cn	Hs06996317_cn	chr12:73071721-73071721	2	Neutral	2	Neutral			TRUE
asd_0021	PTPRQ-Hs03825941_cn	Hs03825941_cn	chr12:80898972-80898972	1	Loss	1	Loss	chr12:77519046-87346094	9827049	TRUE
asd_0021	PTPRQ-Hs03820308_cn	Hs03820308_cn	chr12:80974071-80974071	1	Loss	1	Loss	chr12:77519046-87346094	9827049	TRUE
asd_0021	PPFIA2-Hs00586334_cn	Hs00586334_cn	chr12:81693094-81693094	1	Loss	1	Loss	chr12:77519046-87346094	9827049	TRUE
asd_0021	ACSS3-Hs00229436_cn	Hs00229436_cn	chr12:81610738-81610738	1	Loss	1	Loss	chr12:77519046-87346094	9827049	TRUE
asd_0021	PTPRQ-Hs03818167_cn	Hs03818167_cn	chr12:81007496-81007496	1	Loss	1	Loss	chr12:77519046-87346094	9827049	TRUE
asd_0022	LRRC16B-Hs01939905_cn	Hs01939905_cn	chr14:24534221-24534221	2	Neutral	2	Neutral			TRUE
asd_0023	LRRC16B-Hs01939905_cn	Hs01939905_cn	chr14:24534221-24534221	2	Neutral	2	Neutral			TRUE
asd_0024	GPC5-Hs04432043_cn	Hs04432043_cn	chr13:93460071-93460071	1	Loss	2	Neutral			FALSE
asd_0020	GPC5-Hs04432043_cn	Hs04432043_cn	chr13:93460071-93460071	2	Neutral	2	Neutral			TRUE
asd_0022	DHRS4L1-Hs03883350_cn	Hs03883350_cn	chr14:24519089-24519089	0	Loss	2	Neutral			FALSE
asd_0023	DHRS4L1-Hs03883350_cn	Hs03883350_cn	chr14:24519089-24519089	2	Neutral	2	Neutral			TRUE
asd_0024	GPC5-Hs04432382_cn	Hs04432382_cn	chr13:93444276-93444276	2	Neutral	2	Neutral			TRUE
asd_0020	GPC5-Hs04432382_cn	Hs04432382_cn	chr13:93444276-93444276	2	Neutral	2	Neutral			TRUE
asd_0025	SLC25A29-Hs01931607_cn	Hs01931607_cn	chr14:100765197-100765197	2	Neutral	2	Neutral			TRUE
asd_0010	SLC25A29-Hs01931607_cn	Hs01931607_cn	chr14:100765197-100765197	2	Neutral	2	Neutral			TRUE
asd_0026	ATG2B-Hs00982344_cn	Hs00982344_cn	chr14:96772014-96772014	2	Neutral	2	Neutral			TRUE
asd_0025	YY1-Hs03875129_cn	Hs03875129_cn	chr14:100734909-100734909	2	Neutral	2	Neutral			TRUE
asd_0010	YY1-Hs03875129_cn	Hs03875129_cn	chr14:100734909-100734909	2	Neutral	2	Neutral			TRUE
asd_0026	ATG2B-Hs05318569_cn	Hs05318569_cn	chr14:96763309-96763309	2	Neutral	2	Neutral			TRUE
asd_0025	Hs03874127_cn	Hs03874127_cn	chr14:101000582-101000582	2	Neutral	2	Neutral			TRUE
asd_0027	Hs03874127_cn	Hs03874127_cn	chr14:101000582-101000582	2	Neutral	2	Neutral			TRUE
asd_0025	SLC25A47-Hs00201515_cn	Hs00201515_cn	chr14:100795059-100795059	2	Neutral	2	Neutral			TRUE
asd_0010	SLC25A47-Hs00201515_cn	Hs00201515_cn	chr14:100795059-100795059	2	Neutral	2	Neutral			TRUE
asd_0028	Hs07094555_cn	Hs07094555_cn	chr14:104089093-104089093	2	Neutral	2	Neutral			TRUE
asd_0029	ANKRD9-Hs03874565_cn	Hs03874565_cn	chr14:102974514-102974514	2	Neutral	2	Neutral			TRUE
asd_0030	ANKRD9-Hs03874565_cn	Hs03874565_cn	chr14:102974514-102974514	3	Gain	2	Neutral			FALSE
asd_0028	ANKRD9-Hs03874565_cn	Hs03874565_cn	chr14:102974514-102974514	2	Neutral	2	Neutral			TRUE
asd_0009	RAGE-Hs04436664_cn	Hs04436664_cn	chr14:102744822-102744822	2	Neutral	2	Neutral			TRUE
asd_0009	RAGE-Hs04443274_cn	Hs04443274_cn	chr14:102737644-102737644	2	Neutral	2	Neutral			TRUE
asd_0025	BEGAIN-Hs01983727_cn	Hs01983727_cn	chr14:101005643-101005643	2	Neutral	2	Neutral			TRUE
asd_0027	BEGAIN-Hs01983727_cn	Hs01983727_cn	chr14:101005643-101005643	2	Neutral	2	Neutral			TRUE
asd_0028	KLC1-Hs07101222_cn	Hs07101222_cn	chr14:104134199-104134199	2	Neutral	2	Neutral			TRUE
asd_0031	Hs05379477_cn	Hs05379477_cn	chr15:26566910-26566910	4	Gain	4	Gain	chr15:24096906-29050198	4953293	TRUE
asd_0031	Hs03899220_cn	Hs03899220_cn	chr15:26170697-26170697	4	Gain	4	Gain	chr15:24096906-29050198	4953293	TRUE
asd_0031	Hs03895201_cn	Hs03895201_cn	chr15:25739587-25739587	4	Gain	4	Gain	chr15:24096906-29050198	4953293	TRUE
asd_0031	SNRPN-Hs03899505_cn	Hs03899505_cn	chr15:25578159-25578159	4	Gain	4	Gain	chr15:24096906-29050198	4953293	TRUE
asd_0032	SNRPN-Hs03899505_cn	Hs03899505_cn	chr15:25578159-25578159	3	Gain	3	Gain	chr15:23648792-28535266	4886475	TRUE
asd_0033	SNRPN-Hs03899505_cn	Hs03899505_cn	chr15:25578159-25578159	3	Gain	3	Gain	chr15:23648792-28344238	4695447	TRUE
asd_0034	SNRPN-Hs03899505_cn	Hs03899505_cn	chr15:25578159-25578159	4	Gain	3	Gain	chr15:24974845-25808244	833400	TRUE
asd_0035	SNRPN-Hs03899505_cn	Hs03899505_cn	chr15:25578159-25578159	3	Gain	3	Gain	chr15:23648792-28535266	4886475	TRUE
asd_0036	GABRA5-Hs05354636_cn	Hs05354636_cn	chr15:27186676-27186676	2	Neutral	2	Neutral			TRUE
asd_0031	GABRA5-Hs05354636_cn	Hs05354636_cn	chr15:27186676-27186676	4	Gain	4	Gain	chr15:24096906-29050198	4953293	TRUE
asd_0037	GABRA5-Hs05354636_cn	Hs05354636_cn	chr15:27186676-27186676	3	Gain	4	Gain	chr15:26213376-29006093	2792718	TRUE
asd_0034	GABRA5-Hs05354636_cn	Hs05354636_cn	chr15:27186676-27186676	4	Gain	3	Gain	chr15:27092254-27402547	310294	TRUE
asd_0038	GABRA5-Hs05354636_cn	Hs05354636_cn	chr15:27186676-27186676	3	Gain	3	Gain	chr15:23648792-27310071	3661280	TRUE
asd_0036	TJP1-Hs03894282_cn	Hs03894282_cn	chr15:30028029-30028029	2	Neutral	2	Neutral			TRUE
asd_0034	TJP1-Hs03894282_cn	Hs03894282_cn	chr15:30028029-30028029	4	Gain	3	Gain	chr15:29429088-30329208	900121	TRUE
asd_0036	HERC2-Hs03900299_cn	Hs03900299_cn	chr15:28464592-28464592	2	Neutral	2	Neutral			TRUE
asd_0031	HERC2-Hs03900299_cn	Hs03900299_cn	chr15:28464592-28464592	4	Gain	4	Gain	chr15:24096906-29050198	4953293	TRUE
asd_0034	HERC2-Hs03900299_cn	Hs03900299_cn	chr15:28464592-28464592	4	Gain	3	Gain	chr15:27423772-29389024	1965253	TRUE
asd_0035	HERC2-Hs03900299_cn	Hs03900299_cn	chr15:28464592-28464592	3	Gain	3	Gain	chr15:23648792-28535266	4886475	TRUE
asd_0038	HERC2-Hs03900299_cn	Hs03900299_cn	chr15:28464592-28464592	3	Gain	3	Gain	chr15:27398550-28535266	1136717	TRUE
asd_0036	Hs05352889_cn	Hs05352889_cn	chr15:27215751-27215751	2	Neutral	2	Neutral			TRUE
asd_0031	Hs05352889_cn	Hs05352889_cn	chr15:27215751-27215751	10	Gain	4	Gain	chr15:24096906-29050198	4953293	TRUE
asd_0037	Hs05352889_cn	Hs05352889_cn	chr15:27215751-27215751	5	Gain	4	Gain	chr15:26213376-29006093	2792718	TRUE
asd_0034	Hs05352889_cn	Hs05352889_cn	chr15:27215751-27215751	4	Gain	3	Gain	chr15:27092254-27402547	310294	TRUE
asd_0038	Hs05352889_cn	Hs05352889_cn	chr15:27215751-27215751	7	Gain	3	Gain	chr15:23648792-27310071	3661280	TRUE
asd_0031	Hs05357961_cn	Hs05357961_cn	chr15:26758634-26758634	3	Gain	4	Gain	chr15:24096906-29050198	4953293	TRUE
asd_0036	HERC2-Hs03904620_cn	Hs03904620_cn	chr15:28430324-28430324	2	Neutral	2	Neutral			TRUE
asd_0031	HERC2-Hs03904620_cn	Hs03904620_cn	chr15:28430324-28430324	4	Gain	4	Gain	chr15:24096906-29050198	4953293	TRUE
asd_0034	HERC2-Hs03904620_cn	Hs03904620_cn	chr15:28430324-28430324	4	Gain	3	Gain	chr15:27423772-29389024	1965253	TRUE
asd_0035	HERC2-Hs03904620_cn	Hs03904620_cn	chr15:28430324-28430324	3	Gain	3	Gain	chr15:23648792-28535266	4886475	TRUE
asd_0038	HERC2-Hs03904620_cn	Hs03904620_cn	chr15:28430324-28430324	3	Gain	3	Gain	chr15:27398550-28535266	1136717	TRUE
asd_0036	HERC2-Hs00790698_cn	Hs00790698_cn	chr15:28510861-28510861	2	Neutral	2	Neutral			TRUE
asd_0031	HERC2-Hs00790698_cn	Hs00790698_cn	chr15:28510861-28510861	4	Gain	4	Gain	chr15:24096906-29050198	4953293	TRUE
asd_0034	HERC2-Hs00790698_cn	Hs00790698_cn	chr15:28510861-28510861	4	Gain	3	Gain	chr15:27423772-29389024	1965253	TRUE
asd_0035	HERC2-Hs00790698_cn	Hs00790698_cn	chr15:28510861-28510861	3	Gain	3	Gain	chr15:23648792-28535266	4886475	TRUE
asd_0038	HERC2-Hs00790698_cn	Hs00790698_cn	chr15:28510861-28510861	3	Gain	3	Gain	chr15:27398550-28535266	1136717	TRUE
asd_0036	TJP1-Hs03905821_cn	Hs03905821_cn	chr15:30008107-30008107	2	Neutral	2	Neutral			TRUE
asd_0034	TJP1-Hs03905821_cn	Hs03905821_cn	chr15:30008107-30008107	4	Gain	3	Gain	chr15:29429088-30329208	900121	TRUE
asd_0039	"MTMR10,FAN1-Hs01761674_cn"	Hs01761674_cn	chr15:31233791-31233791	1	Loss	1	Loss	chr15:30936285-31947042	1010758	TRUE
asd_0036	OTUD7A-Hs01183107_cn	Hs01183107_cn	chr15:31819397-31819397	2	Neutral	2	Neutral			TRUE
asd_0034	OTUD7A-Hs01183107_cn	Hs01183107_cn	chr15:31819397-31819397	3	Gain	3	Gain	chr15:31743578-31832644	89067	TRUE
asd_0036	ANKRD63-Hs03915257_cn	Hs03915257_cn	chr15:40574016-40574016	0	Loss	2	Neutral			FALSE
asd_0022	ANKRD63-Hs03915257_cn	Hs03915257_cn	chr15:40574016-40574016	0	Loss	2	Neutral			FALSE
asd_0040	ANKRD63-Hs03915257_cn	Hs03915257_cn	chr15:40574016-40574016	4	Gain	2	Neutral			FALSE
asd_0041	ANKRD63-Hs03915257_cn	Hs03915257_cn	chr15:40574016-40574016	5	Gain	2	Neutral			FALSE
asd_0042	ANKRD63-Hs03915257_cn	Hs03915257_cn	chr15:40574016-40574016	2	Neutral	2	Neutral			TRUE
asd_0039	Hs03907602_cn	Hs03907602_cn	chr15:31418708-31418708	1	Loss	1	Loss	chr15:30936285-31947042	1010758	TRUE
asd_0039	OTUD7A-Hs03903842_cn	Hs03903842_cn	chr15:31792000-31792000	1	Loss	1	Loss	chr15:30936285-31947042	1010758	TRUE
asd_0039	Hs05345027_cn	Hs05345027_cn	chr15:31523604-31523604	1	Loss	1	Loss	chr15:30936285-31947042	1010758	TRUE
asd_0036	OTUD7A-Hs01740084_cn	Hs01740084_cn	chr15:31779480-31779480	2	Neutral	2	Neutral			TRUE
asd_0034	OTUD7A-Hs01740084_cn	Hs01740084_cn	chr15:31779480-31779480	3	Gain	3	Gain	chr15:31743578-31832644	89067	TRUE
asd_0043	NEDD4-Hs05388304_cn	Hs05388304_cn	chr15:56246674-56246674	2	Neutral	2	Neutral			TRUE
asd_0044	NEDD4-Hs05388304_cn	Hs05388304_cn	chr15:56246674-56246674	2	Neutral	2	Neutral			TRUE
asd_0029	NEDD4-Hs05388304_cn	Hs05388304_cn	chr15:56246674-56246674	2	Neutral	2	Neutral			TRUE
asd_0030	NEDD4-Hs05388304_cn	Hs05388304_cn	chr15:56246674-56246674	2	Neutral	2	Neutral			TRUE
asd_0036	PAK6-Hs01801490_cn	Hs01801490_cn	chr15:40565562-40565562	2	Neutral	2	Neutral			TRUE
asd_0022	PAK6-Hs01801490_cn	Hs01801490_cn	chr15:40565562-40565562	2	Neutral	2	Neutral			TRUE
asd_0040	PAK6-Hs01801490_cn	Hs01801490_cn	chr15:40565562-40565562	2	Neutral	2	Neutral			TRUE
asd_0041	PAK6-Hs01801490_cn	Hs01801490_cn	chr15:40565562-40565562	2	Neutral	2	Neutral			TRUE
asd_0042	PAK6-Hs01801490_cn	Hs01801490_cn	chr15:40565562-40565562	2	Neutral	2	Neutral			TRUE
asd_0036	PLA2G4E-Hs07457532_cn	Hs07457532_cn	chr15:42278083-42278083	2	Neutral	2	Neutral			TRUE
asd_0022	PLA2G4E-Hs07457532_cn	Hs07457532_cn	chr15:42278083-42278083	2	Neutral	2	Neutral			TRUE
asd_0045	PLA2G4E-Hs07457532_cn	Hs07457532_cn	chr15:42278083-42278083	2	Neutral	2	Neutral			TRUE
asd_0023	PLA2G4E-Hs07457532_cn	Hs07457532_cn	chr15:42278083-42278083	2	Neutral	2	Neutral			TRUE
asd_0036	"PLA2G4B,JMJD7-PLA2G4B,SPTBN5-Hs01736986_cn"	Hs01736986_cn	chr15:42140352-42140352	2	Neutral	2	Neutral			TRUE
asd_0022	"PLA2G4B,JMJD7-PLA2G4B,SPTBN5-Hs01736986_cn"	Hs01736986_cn	chr15:42140352-42140352	2	Neutral	2	Neutral			TRUE
asd_0045	"PLA2G4B,JMJD7-PLA2G4B,SPTBN5-Hs01736986_cn"	Hs01736986_cn	chr15:42140352-42140352	2	Neutral	2	Neutral			TRUE
asd_0023	"PLA2G4B,JMJD7-PLA2G4B,SPTBN5-Hs01736986_cn"	Hs01736986_cn	chr15:42140352-42140352	2	Neutral	2	Neutral			TRUE
asd_0036	C15orf52-Hs05348776_cn	Hs05348776_cn	chr15:40631492-40631492	2	Neutral	2	Neutral			TRUE
asd_0022	C15orf52-Hs05348776_cn	Hs05348776_cn	chr15:40631492-40631492	2	Neutral	2	Neutral			TRUE
asd_0040	C15orf52-Hs05348776_cn	Hs05348776_cn	chr15:40631492-40631492	2	Neutral	2	Neutral			TRUE
asd_0041	C15orf52-Hs05348776_cn	Hs05348776_cn	chr15:40631492-40631492	2	Neutral	2	Neutral			TRUE
asd_0042	C15orf52-Hs05348776_cn	Hs05348776_cn	chr15:40631492-40631492	2	Neutral	2	Neutral			TRUE
asd_0036	PLCB2-Hs02747689_cn	Hs02747689_cn	chr15:40600033-40600033	2	Neutral	2	Neutral			TRUE
asd_0022	PLCB2-Hs02747689_cn	Hs02747689_cn	chr15:40600033-40600033	2	Neutral	2	Neutral			TRUE
asd_0040	PLCB2-Hs02747689_cn	Hs02747689_cn	chr15:40600033-40600033	2	Neutral	2	Neutral			TRUE
asd_0041	PLCB2-Hs02747689_cn	Hs02747689_cn	chr15:40600033-40600033	2	Neutral	2	Neutral			TRUE
asd_0042	PLCB2-Hs02747689_cn	Hs02747689_cn	chr15:40600033-40600033	2	Neutral	2	Neutral			TRUE
asd_0036	PAK6-Hs03050146_cn	Hs03050146_cn	chr15:40569495-40569495	2	Neutral	2	Neutral			TRUE
asd_0022	PAK6-Hs03050146_cn	Hs03050146_cn	chr15:40569495-40569495	2	Neutral	2	Neutral			TRUE
asd_0040	PAK6-Hs03050146_cn	Hs03050146_cn	chr15:40569495-40569495	3	Gain	2	Neutral			FALSE
asd_0041	PAK6-Hs03050146_cn	Hs03050146_cn	chr15:40569495-40569495	3	Gain	2	Neutral			FALSE
asd_0042	PAK6-Hs03050146_cn	Hs03050146_cn	chr15:40569495-40569495	3	Gain	2	Neutral			FALSE
asd_0036	EHD4-Hs05327333_cn	Hs05327333_cn	chr15:42220283-42220283	2	Neutral	2	Neutral			TRUE
asd_0022	EHD4-Hs05327333_cn	Hs05327333_cn	chr15:42220283-42220283	2	Neutral	2	Neutral			TRUE
asd_0045	EHD4-Hs05327333_cn	Hs05327333_cn	chr15:42220283-42220283	2	Neutral	2	Neutral			TRUE
asd_0023	EHD4-Hs05327333_cn	Hs05327333_cn	chr15:42220283-42220283	2	Neutral	2	Neutral			TRUE
asd_0046	Hs03449476_cn	Hs03449476_cn	chr3:1940242-1940242	1	Loss	1	Loss	chr3:1940190-1940922	733	TRUE
asd_0047	Hs03449476_cn	Hs03449476_cn	chr3:1940242-1940242	0	Loss	1	Loss	chr3:1818056-1981567	163512	TRUE
asd_0048	Hs03449476_cn	Hs03449476_cn	chr3:1940242-1940242	0	Loss	1	Loss	chr3:1887885-1940922	53038	TRUE
asd_0043	NEDD4-Hs02776763_cn	Hs02776763_cn	chr15:56258673-56258673	2	Neutral	2	Neutral			TRUE
asd_0044	NEDD4-Hs02776763_cn	Hs02776763_cn	chr15:56258673-56258673	2	Neutral	2	Neutral			TRUE
asd_0029	NEDD4-Hs02776763_cn	Hs02776763_cn	chr15:56258673-56258673	2	Neutral	2	Neutral			TRUE
asd_0030	NEDD4-Hs02776763_cn	Hs02776763_cn	chr15:56258673-56258673	2	Neutral	2	Neutral			TRUE
asd_0049	Hs05489546_cn	Hs05489546_cn	chr17:14133533-14133533	3	Gain	3	Gain	chr17:14099742-15495266	1395525	TRUE
asd_0002	Hs05489546_cn	Hs05489546_cn	chr17:14133533-14133533	3	Gain	3	Gain	chr17:14099742-15471179	1371438	TRUE
asd_0050	Hs07158898_cn	Hs07158898_cn	chr19:23823676-23823676	1	Loss	1	Loss	chr19:23620632-24069184	448553	TRUE
asd_0051	Hs07158898_cn	Hs07158898_cn	chr19:23823676-23823676	1	Loss	1	Loss	chr19:23671926-24069184	397259	TRUE
asd_0052	Hs05479141_cn	Hs05479141_cn	chr17:15285417-15285417	1	Loss	1	Loss	chr17:14099742-15510011	1410270	TRUE
asd_0025	PLCB1-Hs07182273_cn	Hs07182273_cn	chr20:8654182-8654182	2	Neutral	2	Neutral			TRUE
asd_0025	PLCB1-Hs07196671_cn	Hs07196671_cn	chr20:8656129-8656129	2	Neutral	2	Neutral			TRUE
asd_0050	ZNF675-Hs07130588_cn	Hs07130588_cn	chr19:23847358-23847358	1	Loss	1	Loss	chr19:23620632-24069184	448553	TRUE
asd_0051	ZNF675-Hs07130588_cn	Hs07130588_cn	chr19:23847358-23847358	1	Loss	1	Loss	chr19:23671926-24069184	397259	TRUE
asd_0053	ZNF578-Hs04015789_cn	Hs04015789_cn	chr19:52961357-52961357	2	Neutral	2	Neutral			TRUE
asd_0025	PLCB1-Hs07181996_cn	Hs07181996_cn	chr20:8662295-8662295	2	Neutral	2	Neutral			TRUE
asd_0054	PSG8-Hs04483050_cn	Hs04483050_cn	chr19:43260846-43260846	2	Neutral	2	Neutral			TRUE
asd_0055	PSG8-Hs04483050_cn	Hs04483050_cn	chr19:43260846-43260846	4	Gain	2	Neutral			FALSE
asd_0053	ZNF528-Hs01762991_cn	Hs01762991_cn	chr19:52919934-52919934	2	Neutral	2	Neutral			TRUE
asd_0025	PLCB1-Hs07214628_cn	Hs07214628_cn	chr20:8655323-8655323	2	Neutral	2	Neutral			TRUE
asd_0056	NDRG3-Hs07187468_cn	Hs07187468_cn	chr20:35286976-35286976	2	Neutral	2	Neutral			TRUE
asd_0027	NDRG3-Hs07187468_cn	Hs07187468_cn	chr20:35286976-35286976	2	Neutral	2	Neutral			TRUE
asd_0056	NDRG3-Hs07195828_cn	Hs07195828_cn	chr20:35339976-35339976	2	Neutral	2	Neutral			TRUE
asd_0027	NDRG3-Hs07195828_cn	Hs07195828_cn	chr20:35339976-35339976	2	Neutral	2	Neutral			TRUE
asd_0056	SLA2-Hs07189989_cn	Hs07189989_cn	chr20:35244629-35244629	2	Neutral	2	Neutral			TRUE
asd_0027	SLA2-Hs07189989_cn	Hs07189989_cn	chr20:35244629-35244629	2	Neutral	2	Neutral			TRUE
asd_0056	DSN1-Hs07216584_cn	Hs07216584_cn	chr20:35392781-35392781	2	Neutral	2	Neutral			TRUE
asd_0027	DSN1-Hs07216584_cn	Hs07216584_cn	chr20:35392781-35392781	2	Neutral	2	Neutral			TRUE
asd_0057	NPEPL1-Hs02247879_cn	Hs02247879_cn	chr20:57276159-57276159	2	Neutral	2	Neutral			TRUE
asd_0058	NPEPL1-Hs02247879_cn	Hs02247879_cn	chr20:57276159-57276159	3	Gain	2	Neutral			FALSE
asd_0059	Hs07167677_cn	Hs07167677_cn	chr20:32380921-32380921	2	Neutral	2	Neutral			TRUE
asd_0060	Hs07167677_cn	Hs07167677_cn	chr20:32380921-32380921	2	Neutral	2	Neutral			TRUE
asd_0061	Hs04119700_cn	Hs04119700_cn	chrX:140316814-140316814	2	Neutral	2	Neutral			TRUE
asd_0062	Hs04119700_cn	Hs04119700_cn	chrX:140316814-140316814	1	Loss	2	Neutral			FALSE
asd_0057	STX16-Hs00451592_cn	Hs00451592_cn	chr20:57246270-57246270	2	Neutral	2	Neutral			TRUE
asd_0058	STX16-Hs00451592_cn	Hs00451592_cn	chr20:57246270-57246270	2	Neutral	2	Neutral			TRUE
asd_0057	NPEPL1-Hs07195366_cn	Hs07195366_cn	chr20:57283659-57283659	2	Neutral	2	Neutral			TRUE
asd_0058	NPEPL1-Hs07195366_cn	Hs07195366_cn	chr20:57283659-57283659	2	Neutral	2	Neutral			TRUE
asd_0063	Hs05606186_cn	Hs05606186_cn	chrX:148101715-148101715	2	Neutral	2	Neutral			TRUE
asd_0064	Hs05606186_cn	Hs05606186_cn	chrX:148101715-148101715	1	Loss	2	Neutral			FALSE
asd_0063	Hs05667154_cn	Hs05667154_cn	chrX:148379988-148379988	2	Neutral	2	Neutral			TRUE
asd_0064	Hs05667154_cn	Hs05667154_cn	chrX:148379988-148379988	1	Loss	2	Neutral			FALSE
asd_0065	NAA10-Hs02879994_cn	Hs02879994_cn	chrX:153195418-153195418	2	Neutral	2	Neutral			TRUE
asd_0059	NAA10-Hs02879994_cn	Hs02879994_cn	chrX:153195418-153195418	2	Neutral	2	Neutral			TRUE
asd_0020	NAA10-Hs02879994_cn	Hs02879994_cn	chrX:153195418-153195418	2	Neutral	2	Neutral			TRUE
asd_0066	SSPO-Hs03630536_cn	Hs03630536_cn	chr7:149504056-149504056	2	Neutral	2	Neutral			TRUE
asd_0065	RENBP-Hs01730847_cn	Hs01730847_cn	chrX:153200970-153200970	2	Neutral	2	Neutral			TRUE
asd_0059	RENBP-Hs01730847_cn	Hs01730847_cn	chrX:153200970-153200970	2	Neutral	2	Neutral			TRUE
asd_0020	RENBP-Hs01730847_cn	Hs01730847_cn	chrX:153200970-153200970	2	Neutral	2	Neutral			TRUE
asd_0066	SSPO-Hs03645125_cn	Hs03645125_cn	chr7:149528561-149528561	2	Neutral	2	Neutral			TRUE
asd_0066	ZNF862-Hs03640597_cn	Hs03640597_cn	chr7:149550437-149550437	2	Neutral	2	Neutral			TRUE
asd_0067	NAALADL2-Hs03463132_cn	Hs03463132_cn	chr3:174889051-174889051	2	Neutral	2	Neutral			TRUE
asd_0068	Hs03238737_cn	Hs03238737_cn	chr4:189089063-189089063	1	Loss	1	Loss	chr4:163707357-189351268	25643912	TRUE
asd_0069	Hs03238737_cn	Hs03238737_cn	chr4:189089063-189089063	1	Loss	1	Loss	chr4:188931337-189508300	576964	TRUE
asd_0070	COX18-Hs02916212_cn	Hs02916212_cn	chr4:73923259-73923259	3	Gain	3	Gain	chr4:73752242-74021131	268890	TRUE
asd_0071	DMXL1-Hs06046822_cn	Hs06046822_cn	chr5:118544341-118544341	2	Neutral	2	Neutral			TRUE
asd_0070	Hs04844255_cn	Hs04844255_cn	chr4:73785471-73785471	3	Gain	3	Gain	chr4:73752242-74021131	268890	TRUE
asd_0068	Hs03244159_cn	Hs03244159_cn	chr4:189109145-189109145	1	Loss	1	Loss	chr4:163707357-189351268	25643912	TRUE
asd_0069	Hs03244159_cn	Hs03244159_cn	chr4:189109145-189109145	1	Loss	1	Loss	chr4:188931337-189508300	576964	TRUE
asd_0072	KHDRBS2-Hs06740361_cn	Hs06740361_cn	chr6:62432331-62432331	3	Gain	3	Gain	chr6:61963172-62899514	936343	TRUE
asd_0073	KHDRBS2-Hs06740361_cn	Hs06740361_cn	chr6:62432331-62432331	3	Gain	3	Gain	chr6:61963172-62899514	936343	TRUE
asd_0071	TNFAIP8-Hs03562094_cn	Hs03562094_cn	chr5:118606921-118606921	2	Neutral	2	Neutral			TRUE
asd_0074	CAPN11-Hs06765368_cn	Hs06765368_cn	chr6:44131202-44131202	2	Neutral	2	Neutral			TRUE
asd_0075	CAPN11-Hs06765368_cn	Hs06765368_cn	chr6:44131202-44131202	2	Neutral	2	Neutral			TRUE
asd_0072	CAPN11-Hs06765368_cn	Hs06765368_cn	chr6:44131202-44131202	2	Neutral	2	Neutral			TRUE
asd_0071	DMXL1-Hs03578408_cn	Hs03578408_cn	chr5:118567989-118567989	2	Neutral	2	Neutral			TRUE
asd_0076	STXBP5-Hs04903013_cn	Hs04903013_cn	chr6:147681914-147681914	2	Neutral	2	Neutral			TRUE
asd_0076	STXBP5-Hs00462911_cn	Hs00462911_cn	chr6:147599263-147599263	2	Neutral	2	Neutral			TRUE
asd_0067	RSPO3-Hs04898996_cn	Hs04898996_cn	chr6:127449047-127449047	2	Neutral	2	Neutral			TRUE
asd_0059	RSPO3-Hs04898996_cn	Hs04898996_cn	chr6:127449047-127449047	2	Neutral	2	Neutral			TRUE
asd_0072	KHDRBS2-Hs06752297_cn	Hs06752297_cn	chr6:62468865-62468865	2	Neutral	3	Gain	chr6:61963172-62899514	936343	FALSE
asd_0073	KHDRBS2-Hs06752297_cn	Hs06752297_cn	chr6:62468865-62468865	3	Gain	3	Gain	chr6:61963172-62899514	936343	TRUE
asd_0076	STXBP5-Hs06799063_cn	Hs06799063_cn	chr6:147649513-147649513	2	Neutral	2	Neutral			TRUE
asd_0067	RSPO3-Hs06149095_cn	Hs06149095_cn	chr6:127467261-127467261	2	Neutral	2	Neutral			TRUE
asd_0059	RSPO3-Hs06149095_cn	Hs06149095_cn	chr6:127467261-127467261	2	Neutral	2	Neutral			TRUE
asd_0077	CALCR-Hs04971099_cn	Hs04971099_cn	chr7:93145475-93145475	1	Loss	1	Loss	chr7:93072321-93168399	96079	TRUE
asd_0078	CALCR-Hs04971099_cn	Hs04971099_cn	chr7:93145475-93145475	1	Loss	1	Loss	chr7:93031705-93252400	220696	TRUE
asd_0079	ZAN-Hs05013769_cn	Hs05013769_cn	chr7:100381692-100381692	2	Neutral	2	Neutral			TRUE
asd_0079	TFR2-Hs03629609_cn	Hs03629609_cn	chr7:100232257-100232257	2	Neutral	2	Neutral			TRUE
asd_0080	Hs03620793_cn	Hs03620793_cn	chr7:124593249-124593249	2	Neutral	2	Neutral			TRUE
asd_0023	Hs03620793_cn	Hs03620793_cn	chr7:124593249-124593249	2	Neutral	2	Neutral			TRUE
asd_0081	Hs03620793_cn	Hs03620793_cn	chr7:124593249-124593249	2	Neutral	2	Neutral			TRUE
asd_0077	CALCR-Hs04944233_cn	Hs04944233_cn	chr7:93152478-93152478	1	Loss	1	Loss	chr7:93072321-93168399	96079	TRUE
asd_0078	CALCR-Hs04944233_cn	Hs04944233_cn	chr7:93152478-93152478	1	Loss	1	Loss	chr7:93031705-93252400	220696	TRUE
asd_0077	CALCR-Hs04974410_cn	Hs04974410_cn	chr7:93080844-93080844	1	Loss	1	Loss	chr7:93072321-93168399	96079	TRUE
asd_0078	CALCR-Hs04974410_cn	Hs04974410_cn	chr7:93080844-93080844	1	Loss	1	Loss	chr7:93031705-93252400	220696	TRUE
asd_0082	RGS20-Hs03668894_cn	Hs03668894_cn	chr8:54865516-54865516	3	Gain	3	Gain	chr8:54754824-54948019	193196	TRUE
asd_0082	TCEA1-Hs03694907_cn	Hs03694907_cn	chr8:54905347-54905347	3	Gain	3	Gain	chr8:54754824-54948019	193196	TRUE
asd_0083	CSMD1-Hs02622320_cn	Hs02622320_cn	chr8:3165293-3165293	2	Neutral	2	Neutral			TRUE
asd_0080	Hs03650226_cn	Hs03650226_cn	chr7:124578724-124578724	2	Neutral	2	Neutral			TRUE
asd_0023	Hs03650226_cn	Hs03650226_cn	chr7:124578724-124578724	2	Neutral	2	Neutral			TRUE
asd_0081	Hs03650226_cn	Hs03650226_cn	chr7:124578724-124578724	2	Neutral	2	Neutral			TRUE
asd_0030	ZNF862-Hs03640597_cn	Hs03640597_cn	chr7:149550437-149550437	2	Neutral	2	Neutral			TRUE
asd_0030	SSPO-Hs03630536_cn	Hs03630536_cn	chr7:149504056-149504056	2	Neutral	2	Neutral			TRUE
asd_0030	SSPO-Hs03645125_cn	Hs03645125_cn	chr7:149528561-149528561	2	Neutral	2	Neutral			TRUE
asd_0084	Hs03673176_cn	Hs03673176_cn	chr8:86467253-86467253	2	Neutral	2	Neutral			TRUE
asd_0085	Hs03673176_cn	Hs03673176_cn	chr8:86467253-86467253	1	Loss	2	Neutral			FALSE
